# Supplementary material for: Examination of the Virulence of Actinobacillus pleuropneumoniae Serovar 16 in Pigs
Source: Vet Sci. 2024 Feb 1;11(2):62. doi: 10.3390/vetsci11020062 (PMC10892955; doi:10.3390/vetsci11020062)
Supplement: Supplementary file 1 [file vetsci-11-00062-s001.zip]

Archive with 1 entries (1 files):
- vetsci-2824321-supplementary.xls
