# Supplementary material for: Examination of the Virulence of Actinobacillus pleuropneumoniae Serovar 16 in Pigs
Source: Vet Sci. 2024 Feb 1;11(2):62. doi: 10.3390/vetsci11020062 (PMC10892955; doi:10.3390/vetsci11020062)
Supplement: Supplementary file 1 [file vetsci-11-00062-s001.zip › vetsci-2824321-supplementary.xls]

## Sheet: Munka1
Tenk et. al.: Examination of the virulence of Actinobacillus pleuropneumoniae serovar 16 in pigs
S1 Supplementary table
	Body mass (kg)		Mass gain (kg)	Postmortem scores	Clinical scores													Bacterium isolation	Febrile days
	Day 0	Day 6			D0 pm	D1 am	D1 pm	D2 am	D2 pm	D3 am	D3 pm	D4 am	D4 pm	D5 am	D5 pm	D6 am	Total
1	21.5	25	3.5	0	2	1	1	1	0	0	0	0	0	0	0	0	5	-	0
2	23	27	4	3	0	1	3	2	1	0	0	0	0	4	0	0	11	+	1
3	20	18.5	-1.5	22	3	6	4	4	3	1	3	4	2	3	2	1	36	+	0
4	25.5	28	2.5	1	2	1	3	4	0	0	0	4	1	3	4	0	22	-	1
5	23.5	28	4.5	4	0	1	0	3	0	0	0	2	0	2	3	0	11	+	0
6	20	22.5	2.5	5	3	1	1	2	3	0	0	2	2	1	2	0	17	+	1
7	24.5	24	-0.5	6	0	1	3	3	0	1	0	2	0	1	0	0	11	+	4
8	21.5	24	2.5	5	0	1	0	0	0	0	0	0	0	3	1	0	5	+	0
9	24.5	27	2.5	5	2	1	0	0	0	0	0	0	0	0	0	0	3	+	0
10	28	31.5	3.5	5	0	1	0	0	0	0	0	2	0	2	0	0	5	+	2
11	23.5	28.5	5	0	0	0	0	0	0	0	0	0	0	0	0	0	0	-	0
12	21.5	24.5	3	4	0	4	0	2	0	0	0	2	0	0	1	0	9	+	2
13	24.5	32	7.5	0	0	0	0	1	0	0	1	0	0	1	0	0	3	-	0
14	20.5	24	3.5	7	1	0	4	3	0	0	0	4	2	4	1	0	19	+	1
15	23	23	0	7	2	0	1	1	1	1	1	4	1	4	2	1	19	+	0
16	25	29	4	4	0	0	3	1	0	0	0	2	1	3	0	1	11	+	1
17	26	26	0	15	2	0	1	2	1	0	1	2	0	3	2	0	14	+	0
18	26	27.5	1.5	5	0	0	0	2	0	0	0	1	0	0	0	0	3	+	1
19	23	30	7	2	0	0	1	2	0	0	0	1	0	1	1	0	6	+	0
20	22.5	28.5	6	1	0	0	0	2	0	0	0	0	0	1	0	0	3	-	0
21	22.5	29	6.5	0	0	0	0	0	0	0	0	0	0	0	0	0	0	-	0
22	29.5	35.5	6	5	0	0	2	0	0	0	0	0	0	0	0	0	2	+	1
24	22.5	26	3.5	4	0	0	0	0	0	0	0	0	0	0	0	0	0	+	0
25	27	26.5	-0.5	22	1	0	5	3	0	1	0	3	4	3	1	0	21	+	2
26	22.5	27	4.5	2	0	0	0	0	1	0	0	1	0	0	1	0	3	+	0
27	25	31.5	6.5	1	0	0	0	0	0	0	1	1	0	0	0	0	2	+	0
28	23.5	28.5	5	8	0	0	0	0	0	0	0	1	2	0	0	0	3	+	0
29	26.5	29.5	3	9	0	0	1	0	0	1	0	0	0	0	0	0	2	+	0
30	24.5	28.5	4	1	1	0	0	0	0	0	0	1	0	0	0	0	2	-	0
23	25	died, shock
